# Supplementary material for: R22(8) motifs in Aminopyrimidine sulfonate/carboxylate interactions: Crystal structures of pyrimethaminium benzenesulfonate monohydrate (2:2:1) and 2-amino-4,6-dimethylpyrimidinium sulfosalicylate dihydrate (4:2:2)
Source: Chem Cent J. 2007 Nov 13;1:28. doi: 10.1186/1752-153X-1-28 (PMC2238812; doi:10.1186/1752-153X-1-28)
Supplement: Additional file 1 — Crystallographic Information. Contains all relevant CIF information. [file 1752-153X-1-28-S1.cif]

 
data_compound1.cif 
 
_publ_contact_author
;
P. Thomas Muthiah
School of Chemistry,
Bharathidasan University,
Tiruchirappalli-640 024
India.
;
_publ_contact_author_phone        '91-431-2407053'
_publ_contact_author_fax          '91-431-2407045'
_publ_contact_author_email        'tommtrichy@yahoo.co.in'

loop_
 _publ_author_name
 _publ_author_address
 'Kasthuri Balasubramani'
;
School of Chemistry,
Bharathidasan University,
Tiruchirappalli-620 024
India
;

 'Packianathan Thomas Muthiah'
;
School of Chemistry,
Bharathidasan University,
Tiruchirappalli-620 024
India
;
 'Daniel E Lynch'
;
Faculty of Health and Life Sciences
Coventry University
Coventry CV1 5FB
England
;

#============================================================================

data compound1
 
_audit_creation_method            SHELXL-97
_chemical_name_systematic
;
'2,4-diamino-5-(p-chlorophenyl)-6-ethylpyrimidinium benzene sulfonate
monohydrate'
;
_chemical_name_common        'Pyrimethamine benzene sulfonate monohydrate'     
_chemical_melting_point           ?
_chemical_formula_moiety          ?
_chemical_formula_sum
 'C72 H76 Cl4 N16 O14 S4'
_chemical_formula_weight          1659.53
 
loop_
 _atom_type_symbol
 _atom_type_description
 _atom_type_scat_dispersion_real
 _atom_type_scat_dispersion_imag
 _atom_type_scat_source
 'C'  'C'   0.0033   0.0016
 'International Tables Vol C Tables 4.2.6.8 and 6.1.1.4'
 'H'  'H'   0.0000   0.0000
 'International Tables Vol C Tables 4.2.6.8 and 6.1.1.4'
 'N'  'N'   0.0061   0.0033
 'International Tables Vol C Tables 4.2.6.8 and 6.1.1.4'
 'O'  'O'   0.0106   0.0060
 'International Tables Vol C Tables 4.2.6.8 and 6.1.1.4'
 'S'  'S'   0.1246   0.1234
 'International Tables Vol C Tables 4.2.6.8 and 6.1.1.4'
 'Cl'  'Cl'   0.1484   0.1585
 'International Tables Vol C Tables 4.2.6.8 and 6.1.1.4'
 
_symmetry_cell_setting            Triclinic
_symmetry_space_group_name_Hall   '-P 1'
_symmetry_space_group_name_H-M    'P-1'
 
loop_
 _symmetry_equiv_pos_as_xyz
 'x, y, z'
 '-x, -y, -z'
 
_cell_length_a                    10.2783(3)
_cell_length_b                    13.6919(3)
_cell_length_c                    15.4164(4)
_cell_angle_alpha                 102.863(2)
_cell_angle_beta                  102.187(2)
_cell_angle_gamma                 108.805(2)
_cell_volume                      1905.83(9)
_cell_formula_units_Z             1
_cell_measurement_temperature     293(2)
_cell_measurement_reflns_used     25
_cell_measurement_theta_min       3.17
_cell_measurement_theta_max       27.63
 
_exptl_crystal_description        'plate-like'
_exptl_crystal_colour             'colourless'
_exptl_crystal_size_max           0.21
_exptl_crystal_size_mid           0.08
_exptl_crystal_size_min           0.04
_exptl_crystal_density_meas       ?
_exptl_crystal_density_diffrn     1.446
_exptl_crystal_density_method     'not measured'
_exptl_crystal_F_000              864
_exptl_absorpt_coefficient_mu     0.340
_exptl_absorpt_correction_type    'Multi-scan'
_exptl_absorpt_correction_T_min   0.936
_exptl_absorpt_correction_T_max   0.987
_exptl_absorpt_process_details    'SORTAV (Blessing, 1996)'
 
_exptl_special_details
;
 ?
;
 
_diffrn_ambient_temperature       293(2)
_diffrn_radiation_wavelength      0.71073
_diffrn_radiation_type            MoK\a
_diffrn_radiation_source          'fine-focus sealed tube'
_diffrn_radiation_monochromator   graphite
_diffrn_measurement_device_type   'Bruker Nonius Kappa CCD area detector'
_diffrn_measurement_method        '\f and \w'
_diffrn_detector_area_resol_mean  ?
_diffrn_standards_number          1
_diffrn_standards_interval_count  100
_diffrn_standards_interval_time   60
_diffrn_standards_decay_%         ?
_diffrn_reflns_number             37595
_diffrn_reflns_av_R_equivalents   0.0647
_diffrn_reflns_av_sigmaI/netI     0.0716
_diffrn_reflns_limit_h_min        -13
_diffrn_reflns_limit_h_max        13
_diffrn_reflns_limit_k_min        -17
_diffrn_reflns_limit_k_max        17
_diffrn_reflns_limit_l_min        -20
_diffrn_reflns_limit_l_max        20
_diffrn_reflns_theta_min          3.17
_diffrn_reflns_theta_max          27.63
_reflns_number_total              8768
_reflns_number_gt                 5759
_reflns_threshold_expression      >2sigma(I)
 
_computing_data_collection
'DENZO(Otwinowski & Minor, 1997) and COLLECT (Hooft, 1998)'
_computing_cell_refinement        'DENZO & COLLECT'
_computing_data_reduction         'DENZO & COLLECT'
_computing_structure_solution     'SHELXS-97 (Sheldrick, 1997)'
_computing_structure_refinement   'SHELXL-97 (Sheldrick, 1997)'
_computing_molecular_graphics     'PLATON (Spek, 1997)'
_computing_publication_material   'PLATON (Spek, 1997)'
 
_refine_special_details
;
 The hydrogen atoms are omitted for clarity.
 Refinement of F^2^ against ALL reflections.  The weighted R-factor wR and
 goodness of fit S are based on F^2^, conventional R-factors R are based
 on F, with F set to zero for negative F^2^. The threshold expression of
 F^2^ > 2sigma(F^2^) is used only for calculating R-factors(gt) etc. and is
 not relevant to the choice of reflections for refinement.  R-factors based
 on F^2^ are statistically about twice as large as those based on F, and R-
 factors based on ALL data will be even larger.
;
 
_refine_ls_structure_factor_coef  Fsqd
_refine_ls_matrix_type            full
_refine_ls_weighting_scheme       calc
_refine_ls_weighting_details
 'calc w=1/[\s^2^(Fo^2^)+(0.0628P)^2^+0.2794P] where P=(Fo^2^+2Fc^2^)/3'
_atom_sites_solution_primary      direct
_atom_sites_solution_secondary    difmap
_atom_sites_solution_hydrogens    geom
_refine_ls_hydrogen_treatment     constr
_refine_ls_extinction_method      none
_refine_ls_extinction_coef        ?
_refine_ls_number_reflns          8768
_refine_ls_number_parameters      498
_refine_ls_number_restraints      0
_refine_ls_R_factor_all           0.0954
_refine_ls_R_factor_gt            0.0509
_refine_ls_wR_factor_ref          0.1314
_refine_ls_wR_factor_gt           0.1146
_refine_ls_goodness_of_fit_ref    1.057
_refine_ls_restrained_S_all       1.057
_refine_ls_shift/su_max           0.001
_refine_ls_shift/su_mean          0.000
 
loop_
 _atom_site_label
 _atom_site_type_symbol
 _atom_site_fract_x
 _atom_site_fract_y
 _atom_site_fract_z
 _atom_site_U_iso_or_equiv
 _atom_site_adp_type
 _atom_site_occupancy
 _atom_site_symmetry_multiplicity
 _atom_site_calc_flag
 _atom_site_refinement_flags
 _atom_site_disorder_assembly
 _atom_site_disorder_group
S1A S 0.64874(6) 0.66418(4) 0.84540(4) 0.02177(15) Uani 1 1 d . . .
S1B S 1.14643(6) 0.91495(4) 0.71056(4) 0.02171(15) Uani 1 1 d . . .
ClA Cl 0.25947(7) -0.09349(5) 0.23534(5) 0.0388(2) Uani 1 1 d . . .
ClB Cl 1.13442(7) 0.65405(5) 0.26587(5) 0.03451(18) Uani 1 1 d . . .
O1B O 1.17958(17) 0.81863(12) 0.71323(11) 0.0244(4) Uani 1 1 d . . .
O1A O 0.76821(17) 0.73345(12) 0.82163(11) 0.0273(4) Uani 1 1 d . . .
O2A O 0.52870(17) 0.69859(13) 0.83768(11) 0.0292(4) Uani 1 1 d . . .
O3A O 0.60412(18) 0.54926(12) 0.79450(11) 0.0293(4) Uani 1 1 d . . .
O2B O 1.26702(18) 1.01552(12) 0.76930(11) 0.0308(4) Uani 1 1 d . . .
O3B O 1.01061(17) 0.90641(13) 0.72756(11) 0.0294(4) Uani 1 1 d . . .
O1W O 1.0490(10) 0.0001(7) 0.1128(6) 0.123(3) Uani 0.41 1 d P . .
N3A N 0.8657(2) 0.51001(14) 0.56271(13) 0.0213(4) Uani 1 1 d . . .
N1A N 0.6904(2) 0.49465(14) 0.64103(13) 0.0210(4) Uani 1 1 d . . .
H1A H 0.6645 0.5233 0.6865 0.025 Uiso 1 1 calc R . .
N4A N 0.8307(2) 0.37072(15) 0.43604(14) 0.0265(5) Uani 1 1 d . . .
H5A H 0.9127 0.4093 0.4324 0.032 Uiso 1 1 calc R . .
H6A H 0.7808 0.3071 0.3963 0.032 Uiso 1 1 calc R . .
N2B N 0.4776(2) -0.10676(15) -0.14258(13) 0.0262(5) Uani 1 1 d . . .
H3B H 0.5017 -0.1608 -0.1394 0.031 Uiso 1 1 calc R . .
H4B H 0.3951 -0.1178 -0.1792 0.031 Uiso 1 1 calc R . .
N3B N 0.6957(2) 0.00890(15) -0.03452(14) 0.0252(5) Uani 1 1 d . . .
N2A N 0.8919(2) 0.65174(14) 0.68804(13) 0.0240(5) Uani 1 1 d . . .
H3A H 0.9726 0.6905 0.6828 0.029 Uiso 1 1 calc R . .
H4A H 0.8598 0.6779 0.7310 0.029 Uiso 1 1 calc R . .
N1B N 0.5256(2) 0.07631(15) -0.09657(13) 0.0223(4) Uani 1 1 d . . .
H1B H 0.4413 0.0622 -0.1328 0.027 Uiso 1 1 calc R . .
N4B N 0.9113(2) 0.12623(17) 0.07123(15) 0.0329(5) Uani 1 1 d . . .
H5B H 0.9328 0.0709 0.0735 0.040 Uiso 1 1 calc R . .
H6B H 0.9720 0.1906 0.1049 0.040 Uiso 1 1 calc R . .
C6A C 0.6024(2) 0.39221(18) 0.58163(16) 0.0208(5) Uani 1 1 d . . .
C15B C 1.1257(2) 0.91739(18) 0.59418(16) 0.0221(5) Uani 1 1 d . . .
C4B C 0.7841(3) 0.11228(19) 0.01571(16) 0.0251(6) Uani 1 1 d . . .
C4A C 0.7811(2) 0.40930(18) 0.50277(16) 0.0220(5) Uani 1 1 d . . .
C12B C 1.0234(3) 0.52296(18) 0.19253(17) 0.0257(6) Uani 1 1 d . . .
C9A C 0.5501(2) 0.23755(18) 0.44041(16) 0.0224(5) Uani 1 1 d . . .
C5B C 0.7459(2) 0.20359(18) 0.01202(16) 0.0234(5) Uani 1 1 d . . .
C11B C 0.9002(3) 0.46669(19) 0.21111(16) 0.0258(6) Uani 1 1 d . . .
H11B H 0.8774 0.4980 0.2628 0.031 Uiso 1 1 calc R . .
C2A C 0.8172(2) 0.55174(17) 0.62986(16) 0.0201(5) Uani 1 1 d . . .
C10A C 0.4322(3) 0.22484(19) 0.36902(17) 0.0283(6) Uani 1 1 d . . .
H10A H 0.4134 0.2856 0.3636 0.034 Uiso 1 1 calc R . .
C7A C 0.4651(3) 0.34082(19) 0.60242(17) 0.0274(6) Uani 1 1 d . . .
H72A H 0.4867 0.3490 0.6686 0.033 Uiso 1 1 calc R . .
H71A H 0.4226 0.2637 0.5683 0.033 Uiso 1 1 calc R . .
C5A C 0.6431(2) 0.34690(18) 0.50956(16) 0.0209(5) Uani 1 1 d . . .
C15A C 0.7161(2) 0.67854(19) 0.96494(16) 0.0241(5) Uani 1 1 d . . .
C10B C 0.8110(3) 0.36329(19) 0.15219(16) 0.0254(5) Uani 1 1 d . . .
H10B H 0.7276 0.3252 0.1643 0.030 Uiso 1 1 calc R . .
C2B C 0.5681(2) -0.00632(18) -0.09091(16) 0.0226(5) Uani 1 1 d . . .
C6B C 0.6137(2) 0.18231(18) -0.04586(16) 0.0232(5) Uani 1 1 d . . .
C20B C 1.0361(3) 0.8227(2) 0.52144(17) 0.0279(6) Uani 1 1 d . . .
H20B H 0.9889 0.7595 0.5340 0.034 Uiso 1 1 calc R . .
C7B C 0.5539(3) 0.26466(19) -0.06268(17) 0.0288(6) Uani 1 1 d . . .
H71B H 0.6160 0.3349 -0.0171 0.035 Uiso 1 1 calc R . .
H72B H 0.4593 0.2450 -0.0537 0.035 Uiso 1 1 calc R . .
C13B C 1.0600(3) 0.47685(19) 0.11659(18) 0.0299(6) Uani 1 1 d . . .
H13B H 1.1440 0.5151 0.1051 0.036 Uiso 1 1 calc R . .
C9B C 0.8444(2) 0.31552(18) 0.07492(16) 0.0240(5) Uani 1 1 d . . .
C12A C 0.3720(3) 0.03442(19) 0.31458(18) 0.0293(6) Uani 1 1 d . . .
C14B C 0.9700(3) 0.37303(19) 0.05807(17) 0.0277(6) Uani 1 1 d . . .
H14B H 0.9938 0.3415 0.0070 0.033 Uiso 1 1 calc R . .
C16B C 1.1949(3) 1.01199(19) 0.57552(17) 0.0271(6) Uani 1 1 d . . .
H16B H 1.2546 1.0752 0.6244 0.033 Uiso 1 1 calc R . .
C8B C 0.5405(3) 0.2739(2) -0.16108(18) 0.0337(6) Uani 1 1 d . . .
H81B H 0.6331 0.2906 -0.1713 0.051 Uiso 1 1 calc R . .
H82B H 0.5073 0.3308 -0.1672 0.051 Uiso 1 1 calc R . .
H83B H 0.4728 0.2063 -0.2064 0.051 Uiso 1 1 calc R . .
C14A C 0.5780(3) 0.14625(19) 0.44697(18) 0.0293(6) Uani 1 1 d . . .
H14A H 0.6575 0.1535 0.4938 0.035 Uiso 1 1 calc R . .
C17B C 1.1747(3) 1.0118(2) 0.48391(19) 0.0330(6) Uani 1 1 d . . .
H17B H 1.2203 1.0752 0.4712 0.040 Uiso 1 1 calc R . .
C20A C 0.6766(3) 0.5901(2) 0.99640(19) 0.0349(6) Uani 1 1 d . . .
H20A H 0.6178 0.5214 0.9547 0.042 Uiso 1 1 calc R . .
C11A C 0.3415(3) 0.12310(19) 0.30534(17) 0.0298(6) Uani 1 1 d . . .
H11A H 0.2625 0.1153 0.2579 0.036 Uiso 1 1 calc R . .
C16A C 0.8042(3) 0.7820(2) 1.02673(18) 0.0363(7) Uani 1 1 d . . .
H16A H 0.8305 0.8411 1.0046 0.044 Uiso 1 1 calc R . .
C13A C 0.4883(3) 0.04415(19) 0.38416(19) 0.0331(6) Uani 1 1 d . . .
H13A H 0.5067 -0.0169 0.3892 0.040 Uiso 1 1 calc R . .
C19B C 1.0181(3) 0.8236(2) 0.43029(18) 0.0340(6) Uani 1 1 d . . .
H19B H 0.9593 0.7604 0.3811 0.041 Uiso 1 1 calc R . .
C18B C 1.0874(3) 0.9184(2) 0.41163(19) 0.0369(7) Uani 1 1 d . . .
H18B H 1.0747 0.9186 0.3501 0.044 Uiso 1 1 calc R . .
C8A C 0.3563(3) 0.3916(2) 0.5757(2) 0.0424(7) Uani 1 1 d . . .
H81A H 0.3990 0.4683 0.6081 0.064 Uiso 1 1 calc R . .
H82A H 0.2718 0.3588 0.5926 0.064 Uiso 1 1 calc R . .
H83A H 0.3299 0.3795 0.5095 0.064 Uiso 1 1 calc R . .
C17A C 0.8519(3) 0.7958(3) 1.1207(2) 0.0536(9) Uani 1 1 d . . .
H17A H 0.9098 0.8647 1.1626 0.064 Uiso 1 1 calc R . .
C19A C 0.7258(4) 0.6051(3) 1.0913(2) 0.0563(9) Uani 1 1 d . . .
H19A H 0.6996 0.5462 1.1137 0.068 Uiso 1 1 calc R . .
C18A C 0.8136(4) 0.7076(4) 1.1524(2) 0.0632(11) Uani 1 1 d . . .
H18A H 0.8474 0.7171 1.2158 0.076 Uiso 1 1 calc R . .
 
loop_
 _atom_site_aniso_label
 _atom_site_aniso_U_11
 _atom_site_aniso_U_22
 _atom_site_aniso_U_33
 _atom_site_aniso_U_23
 _atom_site_aniso_U_13
 _atom_site_aniso_U_12
S1A 0.0204(3) 0.0207(3) 0.0213(3) 0.0034(2) 0.0067(2) 0.0061(2)
S1B 0.0190(3) 0.0203(3) 0.0206(3) 0.0028(2) 0.0036(2) 0.0050(2)
ClA 0.0403(4) 0.0214(3) 0.0405(4) -0.0046(3) 0.0218(3) -0.0021(3)
ClB 0.0283(3) 0.0211(3) 0.0423(4) 0.0015(3) 0.0051(3) 0.0040(3)
O1B 0.0246(9) 0.0204(8) 0.0261(9) 0.0065(7) 0.0057(7) 0.0080(7)
O1A 0.0258(9) 0.0246(8) 0.0302(9) 0.0072(7) 0.0128(8) 0.0063(7)
O2A 0.0221(9) 0.0351(10) 0.0313(10) 0.0103(8) 0.0059(8) 0.0138(8)
O3A 0.0357(10) 0.0195(8) 0.0263(9) 0.0002(7) 0.0139(8) 0.0044(7)
O2B 0.0284(10) 0.0213(8) 0.0272(9) 0.0009(7) -0.0026(8) 0.0015(7)
O3B 0.0248(9) 0.0372(10) 0.0269(9) 0.0073(8) 0.0101(7) 0.0135(8)
O1W 0.131(8) 0.118(7) 0.107(7) 0.028(5) 0.021(6) 0.047(6)
N3A 0.0190(10) 0.0195(9) 0.0216(10) 0.0030(8) 0.0067(8) 0.0048(8)
N1A 0.0196(10) 0.0188(9) 0.0209(10) 0.0013(8) 0.0079(8) 0.0051(8)
N4A 0.0231(11) 0.0217(10) 0.0292(11) -0.0003(9) 0.0138(9) 0.0034(9)
N2B 0.0193(10) 0.0243(10) 0.0291(11) 0.0047(9) 0.0023(9) 0.0066(9)
N3B 0.0187(10) 0.0257(10) 0.0249(11) 0.0032(9) 0.0033(9) 0.0060(9)
N2A 0.0205(10) 0.0200(10) 0.0268(11) 0.0024(9) 0.0100(9) 0.0033(8)
N1B 0.0167(10) 0.0252(10) 0.0209(10) 0.0041(8) 0.0038(8) 0.0064(8)
N4B 0.0224(11) 0.0281(11) 0.0342(12) -0.0002(10) -0.0032(9) 0.0063(9)
C6A 0.0181(12) 0.0211(11) 0.0211(12) 0.0069(10) 0.0043(10) 0.0060(10)
C15B 0.0187(12) 0.0266(12) 0.0213(12) 0.0056(10) 0.0051(10) 0.0112(10)
C4B 0.0221(13) 0.0281(13) 0.0220(13) 0.0050(10) 0.0076(10) 0.0071(10)
C4A 0.0213(12) 0.0205(11) 0.0231(12) 0.0055(10) 0.0062(10) 0.0079(10)
C12B 0.0215(13) 0.0208(12) 0.0287(13) 0.0061(10) 0.0002(10) 0.0065(10)
C9A 0.0201(12) 0.0174(11) 0.0270(13) 0.0039(10) 0.0118(10) 0.0033(10)
C5B 0.0200(12) 0.0252(12) 0.0210(12) 0.0038(10) 0.0078(10) 0.0052(10)
C11B 0.0253(13) 0.0290(13) 0.0219(12) 0.0055(11) 0.0059(10) 0.0117(11)
C2A 0.0170(12) 0.0202(11) 0.0226(12) 0.0073(10) 0.0058(10) 0.0062(9)
C10A 0.0348(15) 0.0226(12) 0.0258(13) 0.0063(11) 0.0094(11) 0.0098(11)
C7A 0.0235(13) 0.0246(12) 0.0259(13) 0.0023(11) 0.0109(11) 0.0009(10)
C5A 0.0171(12) 0.0200(11) 0.0231(12) 0.0049(10) 0.0054(10) 0.0057(9)
C15A 0.0200(12) 0.0313(13) 0.0235(12) 0.0056(11) 0.0084(10) 0.0139(10)
C10B 0.0189(12) 0.0258(12) 0.0255(13) 0.0052(10) 0.0058(10) 0.0036(10)
C2B 0.0204(12) 0.0244(12) 0.0205(12) 0.0043(10) 0.0087(10) 0.0056(10)
C6B 0.0230(13) 0.0251(12) 0.0203(12) 0.0044(10) 0.0110(10) 0.0069(10)
C20B 0.0263(14) 0.0276(13) 0.0255(13) 0.0032(11) 0.0059(11) 0.0094(11)
C7B 0.0258(14) 0.0280(13) 0.0279(14) 0.0040(11) 0.0053(11) 0.0098(11)
C13B 0.0239(13) 0.0271(13) 0.0365(15) 0.0089(12) 0.0118(11) 0.0061(11)
C9B 0.0194(12) 0.0237(12) 0.0242(13) 0.0045(10) 0.0043(10) 0.0058(10)
C12A 0.0293(14) 0.0221(12) 0.0321(14) 0.0010(11) 0.0190(12) 0.0034(11)
C14B 0.0243(13) 0.0284(13) 0.0281(14) 0.0053(11) 0.0103(11) 0.0081(11)
C16B 0.0220(13) 0.0267(13) 0.0322(14) 0.0086(11) 0.0102(11) 0.0082(11)
C8B 0.0390(16) 0.0278(13) 0.0341(15) 0.0086(12) 0.0140(13) 0.0116(12)
C14A 0.0205(13) 0.0270(13) 0.0400(15) 0.0088(12) 0.0096(11) 0.0095(11)
C17B 0.0248(14) 0.0421(15) 0.0418(16) 0.0220(13) 0.0180(12) 0.0142(12)
C20A 0.0429(17) 0.0396(15) 0.0319(15) 0.0134(12) 0.0138(13) 0.0255(13)
C11A 0.0317(15) 0.0250(13) 0.0237(13) 0.0031(11) 0.0062(11) 0.0042(11)
C16A 0.0235(14) 0.0437(16) 0.0294(14) -0.0019(13) 0.0062(11) 0.0077(12)
C13A 0.0303(15) 0.0195(12) 0.0515(17) 0.0079(12) 0.0192(13) 0.0103(11)
C19B 0.0313(15) 0.0427(16) 0.0232(13) 0.0022(12) 0.0055(11) 0.0154(13)
C18B 0.0336(15) 0.0600(19) 0.0260(14) 0.0171(14) 0.0155(12) 0.0229(14)
C8A 0.0215(14) 0.0532(18) 0.0482(18) 0.0117(15) 0.0113(13) 0.0114(13)
C17A 0.0317(17) 0.081(2) 0.0272(16) -0.0054(17) -0.0013(13) 0.0175(17)
C19A 0.077(2) 0.080(2) 0.0431(19) 0.0357(19) 0.0256(18) 0.054(2)
C18A 0.056(2) 0.115(3) 0.0235(16) 0.015(2) 0.0026(15) 0.049(2)
 
_geom_special_details
;
 All esds (except the esd in the dihedral angle between two l.s. planes)
 are estimated using the full covariance matrix.  The cell esds are taken
 into account individually in the estimation of esds in distances, angles
 and torsion angles; correlations between esds in cell parameters are only
 used when they are defined by crystal symmetry.  An approximate (isotropic)
 treatment of cell esds is used for estimating esds involving l.s. planes.
;
 
loop_
 _geom_bond_atom_site_label_1
 _geom_bond_atom_site_label_2
 _geom_bond_distance
 _geom_bond_site_symmetry_2
 _geom_bond_publ_flag
S1A O2A 1.4479(17) . ?
S1A O3A 1.4611(16) . ?
S1A O1A 1.4615(17) . ?
S1A C15A 1.768(2) . ?
S1B O3B 1.4470(17) . ?
S1B O2B 1.4570(16) . ?
S1B O1B 1.4714(17) . ?
S1B C15B 1.771(2) . ?
ClA C12A 1.744(2) . ?
ClB C12B 1.742(2) . ?
N3A C2A 1.336(3) . ?
N3A C4A 1.353(3) . ?
N1A C2A 1.355(3) . ?
N1A C6A 1.373(3) . ?
N1A H1A 0.8600 . ?
N4A C4A 1.323(3) . ?
N4A H5A 0.8600 . ?
N4A H6A 0.8600 . ?
N2B C2B 1.329(3) . ?
N2B H3B 0.8600 . ?
N2B H4B 0.8600 . ?
N3B C2B 1.335(3) . ?
N3B C4B 1.347(3) . ?
N2A C2A 1.324(3) . ?
N2A H3A 0.8600 . ?
N2A H4A 0.8600 . ?
N1B C2B 1.351(3) . ?
N1B C6B 1.373(3) . ?
N1B H1B 0.8600 . ?
N4B C4B 1.331(3) . ?
N4B H5B 0.8600 . ?
N4B H6B 0.8600 . ?
C6A C5A 1.361(3) . ?
C6A C7A 1.496(3) . ?
C15B C16B 1.387(3) . ?
C15B C20B 1.391(3) . ?
C4B C5B 1.435(3) . ?
C4A C5A 1.440(3) . ?
C12B C11B 1.379(3) . ?
C12B C13B 1.386(3) . ?
C9A C10A 1.387(3) . ?
C9A C14A 1.390(3) . ?
C9A C5A 1.493(3) . ?
C5B C6B 1.358(3) . ?
C5B C9B 1.496(3) . ?
C11B C10B 1.382(3) . ?
C11B H11B 0.9300 . ?
C10A C11A 1.393(3) . ?
C10A H10A 0.9300 . ?
C7A C8A 1.529(4) . ?
C7A H72A 0.9700 . ?
C7A H71A 0.9700 . ?
C15A C20A 1.376(4) . ?
C15A C16A 1.394(3) . ?
C10B C9B 1.391(3) . ?
C10B H10B 0.9300 . ?
C6B C7B 1.492(3) . ?
C20B C19B 1.382(4) . ?
C20B H20B 0.9300 . ?
C7B C8B 1.531(4) . ?
C7B H71B 0.9700 . ?
C7B H72B 0.9700 . ?
C13B C14B 1.385(3) . ?
C13B H13B 0.9300 . ?
C9B C14B 1.390(3) . ?
C12A C13A 1.375(4) . ?
C12A C11A 1.377(4) . ?
C14B H14B 0.9300 . ?
C16B C17B 1.383(4) . ?
C16B H16B 0.9300 . ?
C8B H81B 0.9600 . ?
C8B H82B 0.9600 . ?
C8B H83B 0.9600 . ?
C14A C13A 1.390(3) . ?
C14A H14A 0.9300 . ?
C17B C18B 1.373(4) . ?
C17B H17B 0.9300 . ?
C20A C19A 1.388(4) . ?
C20A H20A 0.9300 . ?
C11A H11A 0.9300 . ?
C16A C17A 1.376(4) . ?
C16A H16A 0.9300 . ?
C13A H13A 0.9300 . ?
C19B C18B 1.390(4) . ?
C19B H19B 0.9300 . ?
C18B H18B 0.9300 . ?
C8A H81A 0.9600 . ?
C8A H82A 0.9600 . ?
C8A H83A 0.9600 . ?
C17A C18A 1.374(5) . ?
C17A H17A 0.9300 . ?
C19A C18A 1.382(5) . ?
C19A H19A 0.9300 . ?
C18A H18A 0.9300 . ?
 
loop_
 _geom_angle_atom_site_label_1
 _geom_angle_atom_site_label_2
 _geom_angle_atom_site_label_3
 _geom_angle
 _geom_angle_site_symmetry_1
 _geom_angle_site_symmetry_3
 _geom_angle_publ_flag
O2A S1A O3A 112.61(10) . . ?
O2A S1A O1A 113.23(10) . . ?
O3A S1A O1A 111.99(10) . . ?
O2A S1A C15A 105.84(10) . . ?
O3A S1A C15A 106.18(11) . . ?
O1A S1A C15A 106.30(11) . . ?
O3B S1B O2B 113.66(10) . . ?
O3B S1B O1B 112.65(10) . . ?
O2B S1B O1B 112.01(10) . . ?
O3B S1B C15B 106.67(10) . . ?
O2B S1B C15B 105.93(11) . . ?
O1B S1B C15B 105.16(10) . . ?
C2A N3A C4A 117.83(19) . . ?
C2A N1A C6A 121.66(19) . . ?
C2A N1A H1A 119.2 . . ?
C6A N1A H1A 119.2 . . ?
C4A N4A H5A 120.0 . . ?
C4A N4A H6A 120.0 . . ?
H5A N4A H6A 120.0 . . ?
C2B N2B H3B 120.0 . . ?
C2B N2B H4B 120.0 . . ?
H3B N2B H4B 120.0 . . ?
C2B N3B C4B 116.8(2) . . ?
C2A N2A H3A 120.0 . . ?
C2A N2A H4A 120.0 . . ?
H3A N2A H4A 120.0 . . ?
C2B N1B C6B 121.6(2) . . ?
C2B N1B H1B 119.2 . . ?
C6B N1B H1B 119.2 . . ?
C4B N4B H5B 120.0 . . ?
C4B N4B H6B 120.0 . . ?
H5B N4B H6B 120.0 . . ?
C5A C6A N1A 119.2(2) . . ?
C5A C6A C7A 125.6(2) . . ?
N1A C6A C7A 115.13(19) . . ?
C16B C15B C20B 120.4(2) . . ?
C16B C15B S1B 120.99(18) . . ?
C20B C15B S1B 118.55(19) . . ?
N4B C4B N3B 116.1(2) . . ?
N4B C4B C5B 120.7(2) . . ?
N3B C4B C5B 123.2(2) . . ?
N4A C4A N3A 116.6(2) . . ?
N4A C4A C5A 121.0(2) . . ?
N3A C4A C5A 122.4(2) . . ?
C11B C12B C13B 121.1(2) . . ?
C11B C12B ClB 119.31(19) . . ?
C13B C12B ClB 119.62(19) . . ?
C10A C9A C14A 118.6(2) . . ?
C10A C9A C5A 120.5(2) . . ?
C14A C9A C5A 120.9(2) . . ?
C6B C5B C4B 117.0(2) . . ?
C6B C5B C9B 122.3(2) . . ?
C4B C5B C9B 120.5(2) . . ?
C12B C11B C10B 119.3(2) . . ?
C12B C11B H11B 120.3 . . ?
C10B C11B H11B 120.3 . . ?
N2A C2A N3A 120.7(2) . . ?
N2A C2A N1A 117.4(2) . . ?
N3A C2A N1A 121.90(19) . . ?
C9A C10A C11A 121.5(2) . . ?
C9A C10A H10A 119.3 . . ?
C11A C10A H10A 119.3 . . ?
C6A C7A C8A 112.0(2) . . ?
C6A C7A H72A 109.2 . . ?
C8A C7A H72A 109.2 . . ?
C6A C7A H71A 109.2 . . ?
C8A C7A H71A 109.2 . . ?
H72A C7A H71A 107.9 . . ?
C6A C5A C4A 116.9(2) . . ?
C6A C5A C9A 122.0(2) . . ?
C4A C5A C9A 121.10(19) . . ?
C20A C15A C16A 121.1(2) . . ?
C20A C15A S1A 120.45(19) . . ?
C16A C15A S1A 118.4(2) . . ?
C11B C10B C9B 120.8(2) . . ?
C11B C10B H10B 119.6 . . ?
C9B C10B H10B 119.6 . . ?
N2B C2B N3B 119.0(2) . . ?
N2B C2B N1B 118.3(2) . . ?
N3B C2B N1B 122.6(2) . . ?
C5B C6B N1B 118.7(2) . . ?
C5B C6B C7B 126.0(2) . . ?
N1B C6B C7B 115.2(2) . . ?
C19B C20B C15B 119.2(2) . . ?
C19B C20B H20B 120.4 . . ?
C15B C20B H20B 120.4 . . ?
C6B C7B C8B 112.6(2) . . ?
C6B C7B H71B 109.1 . . ?
C8B C7B H71B 109.1 . . ?
C6B C7B H72B 109.1 . . ?
C8B C7B H72B 109.1 . . ?
H71B C7B H72B 107.8 . . ?
C14B C13B C12B 119.1(2) . . ?
C14B C13B H13B 120.4 . . ?
C12B C13B H13B 120.4 . . ?
C14B C9B C10B 119.0(2) . . ?
C14B C9B C5B 121.2(2) . . ?
C10B C9B C5B 119.8(2) . . ?
C13A C12A C11A 121.8(2) . . ?
C13A C12A ClA 119.4(2) . . ?
C11A C12A ClA 118.8(2) . . ?
C13B C14B C9B 120.7(2) . . ?
C13B C14B H14B 119.7 . . ?
C9B C14B H14B 119.7 . . ?
C17B C16B C15B 119.6(2) . . ?
C17B C16B H16B 120.2 . . ?
C15B C16B H16B 120.2 . . ?
C7B C8B H81B 109.5 . . ?
C7B C8B H82B 109.5 . . ?
H81B C8B H82B 109.5 . . ?
C7B C8B H83B 109.5 . . ?
H81B C8B H83B 109.5 . . ?
H82B C8B H83B 109.5 . . ?
C9A C14A C13A 120.6(2) . . ?
C9A C14A H14A 119.7 . . ?
C13A C14A H14A 119.7 . . ?
C18B C17B C16B 120.3(3) . . ?
C18B C17B H17B 119.8 . . ?
C16B C17B H17B 119.8 . . ?
C15A C20A C19A 119.0(3) . . ?
C15A C20A H20A 120.5 . . ?
C19A C20A H20A 120.5 . . ?
C12A C11A C10A 118.2(2) . . ?
C12A C11A H11A 120.9 . . ?
C10A C11A H11A 120.9 . . ?
C17A C16A C15A 119.4(3) . . ?
C17A C16A H16A 120.3 . . ?
C15A C16A H16A 120.3 . . ?
C12A C13A C14A 119.3(2) . . ?
C12A C13A H13A 120.4 . . ?
C14A C13A H13A 120.4 . . ?
C20B C19B C18B 120.4(2) . . ?
C20B C19B H19B 119.8 . . ?
C18B C19B H19B 119.8 . . ?
C17B C18B C19B 120.1(3) . . ?
C17B C18B H18B 120.0 . . ?
C19B C18B H18B 120.0 . . ?
C7A C8A H81A 109.5 . . ?
C7A C8A H82A 109.5 . . ?
H81A C8A H82A 109.5 . . ?
C7A C8A H83A 109.5 . . ?
H81A C8A H83A 109.5 . . ?
H82A C8A H83A 109.5 . . ?
C18A C17A C16A 119.8(3) . . ?
C18A C17A H17A 120.1 . . ?
C16A C17A H17A 120.1 . . ?
C18A C19A C20A 119.8(3) . . ?
C18A C19A H19A 120.1 . . ?
C20A C19A H19A 120.1 . . ?
C17A C18A C19A 120.9(3) . . ?
C17A C18A H18A 119.5 . . ?
C19A C18A H18A 119.5 . . ?
 
_diffrn_measured_fraction_theta_max    0.988
_diffrn_reflns_theta_full              27.63
_diffrn_measured_fraction_theta_full   0.988
_refine_diff_density_max    0.475
_refine_diff_density_min   -0.510
_refine_diff_density_rms    0.074

#==============================================================================

data_compound2 
 
_audit_creation_method            SHELXL-97
_chemical_name_systematic
;
'tetra(2-amino-4,6-dimethylpyrimidinium) bis(sulfosalicylate) dihydrate'
;
_chemical_name_common
'tetra(2-amino-4,6-dimethylpyrimidinium) bis(sulfosalicylate) dihydrate'
_chemical_melting_point           ?
_chemical_formula_moiety          '4(C6 H10 N3) 2(C7 H4 O6 S) H2O 0.83(O)'
_chemical_formula_sum
 'C38 H50 N12 O13.83 S2'
_chemical_formula_weight          960.38
 
loop_
 _atom_type_symbol
 _atom_type_description
 _atom_type_scat_dispersion_real
 _atom_type_scat_dispersion_imag
 _atom_type_scat_source
 'C'  'C'   0.0033   0.0016
 'International Tables Vol C Tables 4.2.6.8 and 6.1.1.4'
 'H'  'H'   0.0000   0.0000
 'International Tables Vol C Tables 4.2.6.8 and 6.1.1.4'
 'N'  'N'   0.0061   0.0033
 'International Tables Vol C Tables 4.2.6.8 and 6.1.1.4'
 'O'  'O'   0.0106   0.0060
 'International Tables Vol C Tables 4.2.6.8 and 6.1.1.4'
 'S'  'S'   0.1246   0.1234
 'International Tables Vol C Tables 4.2.6.8 and 6.1.1.4'
 
_symmetry_cell_setting            Triclinic
_symmetry_space_group_name_Hall   '-P 1'
_symmetry_space_group_name_H-M    'P-1'
 
loop_
 _symmetry_equiv_pos_as_xyz
 'x, y, z'
 '-x, -y, -z'
 
_cell_length_a                    9.2466(2)
_cell_length_b                    14.0976(3)
_cell_length_c                    17.6365(4)
_cell_angle_alpha                 94.0280(10)
_cell_angle_beta                  101.1930(10)
_cell_angle_gamma                 91.9680(10)
_cell_volume                      2247.00(9)
_cell_formula_units_Z             2
_cell_measurement_temperature     120(2)
_cell_measurement_reflns_used     25
_cell_measurement_theta_min       2.92
_cell_measurement_theta_max       28.05
 
_exptl_crystal_description        'plate-like'
_exptl_crystal_colour             'colourless'
_exptl_crystal_size_max           0.18
_exptl_crystal_size_mid           0.16
_exptl_crystal_size_min           0.05
_exptl_crystal_density_meas       ?
_exptl_crystal_density_diffrn     1.358
_exptl_crystal_density_method     'not measured'
_exptl_crystal_F_000              948
_exptl_absorpt_coefficient_mu     0.195
_exptl_absorpt_correction_type    'Multi-scan'
_exptl_absorpt_correction_T_min   0.966
_exptl_absorpt_correction_T_max   0.990
_exptl_absorpt_process_details    'SORTAV (Blessing, 1968)'
 
_exptl_special_details
;
 ?
;
 
_diffrn_ambient_temperature       120(2)
_diffrn_radiation_wavelength      0.71073
_diffrn_radiation_type            MoK\a
_diffrn_radiation_source          'fine-focus sealed tube'
_diffrn_radiation_monochromator   graphite
_diffrn_measurement_device_type   'Bruker Nonius Kappa CCD area detector'
_diffrn_measurement_method        '\f and \w'
_diffrn_detector_area_resol_mean  ?
_diffrn_standards_number          1
_diffrn_standards_interval_count  100
_diffrn_standards_interval_time   60
_diffrn_standards_decay_%         ?
_diffrn_reflns_number             44898
_diffrn_reflns_av_R_equivalents   0.0513
_diffrn_reflns_av_sigmaI/netI     0.0474
_diffrn_reflns_limit_h_min        -12
_diffrn_reflns_limit_h_max        12
_diffrn_reflns_limit_k_min        -18
_diffrn_reflns_limit_k_max        18
_diffrn_reflns_limit_l_min        -22
_diffrn_reflns_limit_l_max        22
_diffrn_reflns_theta_min          2.92
_diffrn_reflns_theta_max          28.05
_reflns_number_total              10346
_reflns_number_gt                 8165
_reflns_threshold_expression      >2sigma(I)
 
_computing_data_collection
'DENZO(Otwinowski & Minor, 1997) and COLLECT (Hooft, 1998)'
_computing_cell_refinement        'DENZO & COLLECT'
_computing_data_reduction         'DENZO & COLLECT'
_computing_structure_solution     'SHELXS-97 (Sheldrick, 1997)'
_computing_structure_refinement   'SHELXL-97 (Sheldrick, 1997)'
_computing_molecular_graphics     'PLATON (Spek, 1997)'
_computing_publication_material   'PLATON (Spek, 1997)'
 
_refine_special_details
;
 Refinement of F^2^ against ALL reflections.  The weighted R-factor wR and
 goodness of fit S are based on F^2^, conventional R-factors R are based
 on F, with F set to zero for negative F^2^. The threshold expression of
 F^2^ > 2sigma(F^2^) is used only for calculating R-factors(gt) etc. and is
 not relevant to the choice of reflections for refinement.  R-factors based
 on F^2^ are statistically about twice as large as those based on F, and R-
 factors based on ALL data will be even larger.
;
 
_refine_ls_structure_factor_coef  Fsqd
_refine_ls_matrix_type            full
_refine_ls_weighting_scheme       calc
_refine_ls_weighting_details
 'calc w=1/[\s^2^(Fo^2^)+(0.0808P)^2^+0.8734P] where P=(Fo^2^+2Fc^2^)/3'
_atom_sites_solution_primary      direct
_atom_sites_solution_secondary    difmap
_atom_sites_solution_hydrogens    geom
_refine_ls_hydrogen_treatment     constr
_refine_ls_extinction_method      SHELXL
_refine_ls_extinction_coef        0.054(2)
_refine_ls_extinction_expression
 'Fc^*^=kFc[1+0.001xFc^2^\l^3^/sin(2\q)]^-1/4^'
_refine_ls_number_reflns          10346
_refine_ls_number_parameters      607
_refine_ls_number_restraints      3
_refine_ls_R_factor_all           0.0760
_refine_ls_R_factor_gt            0.0592
_refine_ls_wR_factor_ref          0.1518
_refine_ls_wR_factor_gt           0.1407
_refine_ls_goodness_of_fit_ref    1.084
_refine_ls_restrained_S_all       1.084
_refine_ls_shift/su_max           0.000
_refine_ls_shift/su_mean          0.000
 
loop_
 _atom_site_label
 _atom_site_type_symbol
 _atom_site_fract_x
 _atom_site_fract_y
 _atom_site_fract_z
 _atom_site_U_iso_or_equiv
 _atom_site_adp_type
 _atom_site_occupancy
 _atom_site_symmetry_multiplicity
 _atom_site_calc_flag
 _atom_site_refinement_flags
 _atom_site_disorder_assembly
 _atom_site_disorder_group
S1A S 0.88127(5) 0.11516(4) 0.32880(3) 0.01997(14) Uani 1 1 d . . .
S1B S 0.99807(5) 0.61158(4) 0.33913(3) 0.02081(14) Uani 1 1 d . . .
O5A O 0.74507(15) 0.15104(10) 0.34822(8) 0.0231(3) Uani 1 1 d . . .
O6B O 1.15324(15) 0.64613(10) 0.35264(8) 0.0238(3) Uani 1 1 d . . .
O6A O 1.00726(16) 0.18236(11) 0.35326(8) 0.0265(3) Uani 1 1 d . . .
O3B O 0.50602(16) 0.65276(11) 0.12780(8) 0.0274(3) Uani 1 1 d . . .
O4A O 0.91030(16) 0.02101(10) 0.35672(8) 0.0246(3) Uani 1 1 d . . .
O1B O 0.80788(17) 0.55314(11) 0.00021(8) 0.0301(4) Uani 1 1 d . . .
H1B H 0.7225 0.5682 -0.0139 0.045 Uiso 1 1 calc R . .
O1A O 0.76949(18) 0.06097(11) -0.01256(8) 0.0297(4) Uani 1 1 d . . .
H1A H 0.6843 0.0729 -0.0311 0.045 Uiso 1 1 calc R . .
O2A O 0.51563(17) 0.12490(11) -0.01418(8) 0.0294(4) Uani 1 1 d . . .
O5B O 0.90421(16) 0.68011(11) 0.36810(8) 0.0265(3) Uani 1 1 d . . .
O4B O 0.98424(16) 0.51751(11) 0.36736(9) 0.0266(3) Uani 1 1 d . . .
O1W O 0.17673(16) 0.24224(10) 0.49752(8) 0.0243(3) Uani 1 1 d D . .
O3A O 0.44327(16) 0.16603(11) 0.09690(9) 0.0283(3) Uani 1 1 d . . .
O2B O 0.56500(17) 0.61859(12) 0.01220(9) 0.0316(4) Uani 1 1 d . . .
N1B N 0.37991(18) 0.53029(12) 0.38099(10) 0.0209(4) Uani 1 1 d . . .
H1B1 H 0.3012 0.5609 0.3677 0.025 Uiso 1 1 calc R . .
N3D N 0.99701(19) 0.80126(12) 0.10549(10) 0.0215(4) Uani 1 1 d . . .
N3B N 0.48845(19) 0.39209(12) 0.42996(10) 0.0233(4) Uani 1 1 d . . .
N1C N 0.68793(19) 0.34818(12) 0.07501(10) 0.0214(4) Uani 1 1 d . . .
H1C H 0.6044 0.3581 0.0462 0.026 Uiso 1 1 calc R . .
N1A N 0.52980(18) 0.03159(12) 0.37890(9) 0.0204(4) Uani 1 1 d . . .
H1A1 H 0.6008 0.0626 0.3650 0.025 Uiso 1 1 calc R . .
N2C N 0.77261(19) 0.29825(13) -0.03460(10) 0.0244(4) Uani 1 1 d . . .
H2C1 H 0.6876 0.3081 -0.0619 0.029 Uiso 1 1 calc R . .
H2C2 H 0.8414 0.2773 -0.0569 0.029 Uiso 1 1 calc R . .
N3C N 0.93205(19) 0.29998(12) 0.08385(10) 0.0216(4) Uani 1 1 d . . .
N3A N 0.45024(19) -0.10431(12) 0.43341(10) 0.0218(4) Uani 1 1 d . . .
N2A N 0.69273(19) -0.08317(12) 0.41993(10) 0.0237(4) Uani 1 1 d . . .
H2A1 H 0.7126 -0.1361 0.4402 0.028 Uiso 1 1 calc R . .
H2A2 H 0.7610 -0.0501 0.4055 0.028 Uiso 1 1 calc R . .
N2D N 0.8359(2) 0.79565(13) -0.01245(10) 0.0263(4) Uani 1 1 d . . .
H2D1 H 0.9066 0.7788 -0.0350 0.032 Uiso 1 1 calc R . .
H2D2 H 0.7494 0.8021 -0.0395 0.032 Uiso 1 1 calc R . .
C5A C 0.2826(2) 0.01602(14) 0.38909(12) 0.0230(4) Uani 1 1 d . . .
H5A H 0.1872 0.0374 0.3815 0.028 Uiso 1 1 calc R . .
N1D N 0.74786(19) 0.83837(12) 0.09820(10) 0.0208(4) Uani 1 1 d . . .
H1D H 0.6631 0.8463 0.0698 0.025 Uiso 1 1 calc R . .
N2B N 0.23806(19) 0.40877(13) 0.41593(11) 0.0263(4) Uani 1 1 d . . .
H2B1 H 0.2296 0.3539 0.4335 0.032 Uiso 1 1 calc R . .
H2B2 H 0.1612 0.4411 0.4028 0.032 Uiso 1 1 calc R . .
C12B C 0.9391(2) 0.59762(13) 0.23761(11) 0.0192(4) Uani 1 1 d . . .
C4B C 0.6184(2) 0.42942(14) 0.42167(11) 0.0223(4) Uani 1 1 d . . .
C11B C 0.7959(2) 0.61609(13) 0.20357(12) 0.0201(4) Uani 1 1 d . . .
H11B H 0.7312 0.6378 0.2345 0.024 Uiso 1 1 calc R . .
C10B C 0.7476(2) 0.60255(14) 0.12342(12) 0.0200(4) Uani 1 1 d . . .
C5D C 0.9030(2) 0.84418(14) 0.22009(12) 0.0227(4) Uani 1 1 d . . .
H5D H 0.9201 0.8546 0.2738 0.027 Uiso 1 1 calc R . .
C4A C 0.3152(2) -0.07020(15) 0.42213(11) 0.0224(4) Uani 1 1 d . . .
C2A C 0.5568(2) -0.05265(14) 0.41088(11) 0.0205(4) Uani 1 1 d . . .
C8D C 1.1722(2) 0.81331(16) 0.22628(12) 0.0270(5) Uani 1 1 d . . .
H8D1 H 1.2295 0.7795 0.1943 0.041 Uiso 1 1 calc R . .
H8D2 H 1.1708 0.7803 0.2719 0.041 Uiso 1 1 calc R . .
H8D3 H 1.2155 0.8764 0.2410 0.041 Uiso 1 1 calc R . .
O2W O 0.3130(2) 0.02678(16) 0.17443(12) 0.0835(6) Uani 1 1 d . . .
C13A C 0.9585(2) 0.06787(14) 0.18809(12) 0.0210(4) Uani 1 1 d . . .
H13A H 1.0502 0.0546 0.2165 0.025 Uiso 1 1 calc R . .
C6B C 0.5117(2) 0.57013(14) 0.37327(12) 0.0221(4) Uani 1 1 d . . .
C12A C 0.8486(2) 0.10089(14) 0.22655(11) 0.0196(4) Uani 1 1 d . . .
C7C C 1.1050(2) 0.30740(17) 0.20522(13) 0.0309(5) Uani 1 1 d . . .
H7C1 H 1.1450 0.2524 0.1832 0.046 Uiso 1 1 calc R . .
H7C2 H 1.1005 0.2988 0.2582 0.046 Uiso 1 1 calc R . .
H7C3 H 1.1671 0.3627 0.2030 0.046 Uiso 1 1 calc R . .
C2B C 0.3688(2) 0.44335(14) 0.40914(11) 0.0211(4) Uani 1 1 d . . .
C15B C 0.8473(2) 0.56877(14) 0.07781(12) 0.0231(4) Uani 1 1 d . . .
C7B C 0.7496(2) 0.37102(16) 0.44406(14) 0.0291(5) Uani 1 1 d . . .
H7B1 H 0.7454 0.3441 0.4922 0.044 Uiso 1 1 calc R . .
H7B2 H 0.8382 0.4106 0.4500 0.044 Uiso 1 1 calc R . .
H7B3 H 0.7493 0.3207 0.4044 0.044 Uiso 1 1 calc R . .
C14A C 0.9313(2) 0.05495(14) 0.10836(12) 0.0227(4) Uani 1 1 d . . .
H14A H 1.0045 0.0331 0.0831 0.027 Uiso 1 1 calc R . .
C6D C 0.7654(2) 0.85299(14) 0.17661(12) 0.0217(4) Uani 1 1 d . . .
C8A C 0.3796(2) 0.16382(15) 0.33760(14) 0.0292(5) Uani 1 1 d . . .
H8A1 H 0.4384 0.2103 0.3742 0.044 Uiso 1 1 calc R . .
H8A2 H 0.2780 0.1800 0.3295 0.044 Uiso 1 1 calc R . .
H8A3 H 0.4128 0.1629 0.2893 0.044 Uiso 1 1 calc R . .
C4D C 1.0181(2) 0.81912(14) 0.18214(12) 0.0225(4) Uani 1 1 d . . .
C15A C 0.7927(2) 0.07492(14) 0.06528(12) 0.0217(4) Uani 1 1 d . . .
C8C C 0.5736(3) 0.39529(17) 0.18378(13) 0.0301(5) Uani 1 1 d . . .
H8C1 H 0.5337 0.4494 0.1583 0.045 Uiso 1 1 calc R . .
H8C2 H 0.6013 0.4118 0.2386 0.045 Uiso 1 1 calc R . .
H8C3 H 0.5005 0.3435 0.1742 0.045 Uiso 1 1 calc R . .
C11A C 0.7134(2) 0.12170(14) 0.18422(12) 0.0204(4) Uani 1 1 d . . .
H11A H 0.6412 0.1443 0.2100 0.025 Uiso 1 1 calc R . .
C9A C 0.5359(2) 0.13520(15) 0.05999(12) 0.0234(4) Uani 1 1 d . . .
C7A C 0.1978(2) -0.12859(16) 0.44764(13) 0.0270(5) Uani 1 1 d . . .
H7A1 H 0.1825 -0.1889 0.4177 0.040 Uiso 1 1 calc R . .
H7A2 H 0.1076 -0.0957 0.4400 0.040 Uiso 1 1 calc R . .
H7A3 H 0.2281 -0.1386 0.5016 0.040 Uiso 1 1 calc R . .
C6A C 0.3943(2) 0.06797(14) 0.36833(12) 0.0216(4) Uani 1 1 d . . .
C2C C 0.7976(2) 0.31534(14) 0.04158(12) 0.0205(4) Uani 1 1 d . . .
C6C C 0.7061(2) 0.36601(14) 0.15312(12) 0.0234(4) Uani 1 1 d . . .
C5C C 0.8417(2) 0.35330(15) 0.19751(12) 0.0243(4) Uani 1 1 d . . .
H5C H 0.8594 0.3663 0.2510 0.029 Uiso 1 1 calc R . .
C9B C 0.5939(2) 0.62632(14) 0.08692(12) 0.0227(4) Uani 1 1 d . . .
C5B C 0.6345(2) 0.51898(15) 0.39309(12) 0.0234(4) Uani 1 1 d . . .
H5B H 0.7267 0.5429 0.3878 0.028 Uiso 1 1 calc R . .
C4C C 0.9533(2) 0.32027(14) 0.16035(12) 0.0230(4) Uani 1 1 d . . .
C2D C 0.8604(2) 0.81163(14) 0.06374(12) 0.0206(4) Uani 1 1 d . . .
C8B C 0.5110(3) 0.66704(16) 0.34432(15) 0.0311(5) Uani 1 1 d . . .
H8B1 H 0.6107 0.6913 0.3484 0.047 Uiso 1 1 calc R . .
H8B2 H 0.4608 0.7087 0.3748 0.047 Uiso 1 1 calc R . .
H8B3 H 0.4610 0.6635 0.2911 0.047 Uiso 1 1 calc R . .
C13B C 1.0373(2) 0.56532(14) 0.19153(12) 0.0222(4) Uani 1 1 d . . .
H13B H 1.1339 0.5539 0.2145 0.027 Uiso 1 1 calc R . .
C7D C 0.6315(2) 0.87517(16) 0.20752(13) 0.0271(5) Uani 1 1 d . . .
H7D1 H 0.5829 0.9258 0.1807 0.041 Uiso 1 1 calc R . .
H7D2 H 0.6589 0.8944 0.2619 0.041 Uiso 1 1 calc R . .
H7D3 H 0.5657 0.8196 0.2000 0.041 Uiso 1 1 calc R . .
C10A C 0.6830(2) 0.10956(14) 0.10358(12) 0.0208(4) Uani 1 1 d . . .
C14B C 0.9920(2) 0.55036(15) 0.11272(12) 0.0239(4) Uani 1 1 d . . .
H14B H 1.0574 0.5280 0.0824 0.029 Uiso 1 1 calc R . .
H1W H 0.1100 0.2760 0.5249 0.139(19) Uiso 1 1 d RD . .
H2W H 0.1043 0.1939 0.4702 0.14(2) Uiso 1 1 d RD . .
 
loop_
 _atom_site_aniso_label
 _atom_site_aniso_U_11
 _atom_site_aniso_U_22
 _atom_site_aniso_U_33
 _atom_site_aniso_U_23
 _atom_site_aniso_U_13
 _atom_site_aniso_U_12
S1A 0.0189(2) 0.0228(3) 0.0179(2) 0.00179(19) 0.00304(18) 0.00150(19)
S1B 0.0188(2) 0.0228(3) 0.0208(3) 0.00247(19) 0.00311(19) 0.00241(19)
O5A 0.0225(7) 0.0257(8) 0.0223(7) 0.0016(6) 0.0072(6) 0.0038(6)
O6B 0.0188(7) 0.0238(7) 0.0274(8) 0.0021(6) 0.0010(6) 0.0012(6)
O6A 0.0216(7) 0.0326(8) 0.0236(7) -0.0006(6) 0.0023(6) -0.0044(6)
O3B 0.0220(7) 0.0365(9) 0.0233(8) 0.0001(7) 0.0034(6) 0.0069(6)
O4A 0.0256(7) 0.0259(8) 0.0237(7) 0.0065(6) 0.0058(6) 0.0055(6)
O1B 0.0309(8) 0.0395(9) 0.0200(7) -0.0003(7) 0.0045(6) 0.0121(7)
O1A 0.0325(8) 0.0379(9) 0.0183(7) 0.0018(6) 0.0032(6) 0.0067(7)
O2A 0.0280(8) 0.0386(9) 0.0203(7) 0.0038(7) 0.0003(6) 0.0050(7)
O5B 0.0248(7) 0.0329(8) 0.0215(7) -0.0016(6) 0.0046(6) 0.0065(6)
O4B 0.0245(7) 0.0271(8) 0.0286(8) 0.0098(6) 0.0036(6) 0.0013(6)
O1W 0.0244(7) 0.0257(8) 0.0222(7) 0.0017(6) 0.0032(6) 0.0026(6)
O3A 0.0233(7) 0.0359(9) 0.0252(8) 0.0041(7) 0.0022(6) 0.0065(6)
O2B 0.0278(8) 0.0453(10) 0.0206(8) 0.0000(7) 0.0013(6) 0.0121(7)
N1B 0.0175(8) 0.0211(8) 0.0235(9) 0.0017(7) 0.0019(7) 0.0027(7)
N3D 0.0231(8) 0.0206(8) 0.0208(8) 0.0031(7) 0.0035(7) 0.0018(7)
N3B 0.0246(9) 0.0220(9) 0.0228(9) 0.0010(7) 0.0034(7) 0.0030(7)
N1C 0.0209(8) 0.0221(9) 0.0206(8) 0.0016(7) 0.0026(7) 0.0024(7)
N1A 0.0207(8) 0.0217(8) 0.0190(8) 0.0021(7) 0.0044(7) 0.0010(7)
N2C 0.0215(8) 0.0305(10) 0.0209(9) 0.0002(7) 0.0034(7) 0.0060(7)
N3C 0.0211(8) 0.0196(8) 0.0234(9) 0.0027(7) 0.0023(7) 0.0019(7)
N3A 0.0249(9) 0.0209(8) 0.0197(8) 0.0008(7) 0.0051(7) 0.0014(7)
N2A 0.0238(9) 0.0236(9) 0.0252(9) 0.0069(7) 0.0060(7) 0.0044(7)
N2D 0.0219(9) 0.0385(10) 0.0190(9) 0.0019(8) 0.0041(7) 0.0081(8)
C5A 0.0217(10) 0.0251(10) 0.0215(10) 0.0011(8) 0.0019(8) 0.0040(8)
N1D 0.0209(8) 0.0210(8) 0.0202(8) 0.0029(7) 0.0028(7) 0.0029(7)
N2B 0.0223(9) 0.0258(9) 0.0303(10) 0.0071(8) 0.0025(7) 0.0009(7)
C12B 0.0208(9) 0.0160(9) 0.0210(10) 0.0021(7) 0.0044(8) 0.0017(7)
C4B 0.0250(10) 0.0232(10) 0.0181(9) -0.0016(8) 0.0033(8) 0.0033(8)
C11B 0.0202(9) 0.0173(9) 0.0241(10) 0.0012(8) 0.0073(8) 0.0031(7)
C10B 0.0212(10) 0.0159(9) 0.0230(10) 0.0016(8) 0.0044(8) 0.0021(7)
C5D 0.0301(11) 0.0192(10) 0.0182(10) 0.0010(8) 0.0033(8) 0.0009(8)
C4A 0.0232(10) 0.0252(10) 0.0178(9) -0.0042(8) 0.0037(8) -0.0009(8)
C2A 0.0247(10) 0.0209(10) 0.0152(9) -0.0003(8) 0.0028(8) 0.0020(8)
C8D 0.0268(11) 0.0295(11) 0.0228(11) 0.0031(9) -0.0001(9) 0.0002(9)
O2W 0.0588(13) 0.0669(14) 0.0515(13) 0.0048(11) 0.0163(10) 0.0050(11)
C13A 0.0206(9) 0.0178(9) 0.0244(10) 0.0030(8) 0.0035(8) 0.0014(8)
C6B 0.0222(10) 0.0219(10) 0.0222(10) 0.0000(8) 0.0052(8) 0.0006(8)
C12A 0.0216(9) 0.0168(9) 0.0205(10) 0.0026(8) 0.0038(8) 0.0007(7)
C7C 0.0283(11) 0.0317(12) 0.0289(12) 0.0025(9) -0.0032(9) 0.0010(9)
C2B 0.0233(10) 0.0217(10) 0.0173(9) -0.0005(8) 0.0020(8) 0.0006(8)
C15B 0.0274(10) 0.0201(10) 0.0226(10) 0.0018(8) 0.0065(8) 0.0024(8)
C7B 0.0270(11) 0.0279(11) 0.0324(12) 0.0041(9) 0.0042(9) 0.0077(9)
C14A 0.0238(10) 0.0203(10) 0.0258(10) 0.0016(8) 0.0087(8) 0.0034(8)
C6D 0.0306(11) 0.0138(9) 0.0214(10) 0.0002(8) 0.0068(8) 0.0005(8)
C8A 0.0261(11) 0.0265(11) 0.0362(12) 0.0084(9) 0.0063(9) 0.0050(9)
C4D 0.0280(10) 0.0157(9) 0.0225(10) 0.0025(8) 0.0016(8) -0.0002(8)
C15A 0.0270(10) 0.0186(10) 0.0198(10) 0.0029(8) 0.0052(8) -0.0010(8)
C8C 0.0317(12) 0.0331(12) 0.0267(11) -0.0019(9) 0.0099(9) 0.0021(9)
C11A 0.0190(9) 0.0189(9) 0.0238(10) 0.0021(8) 0.0049(8) 0.0024(7)
C9A 0.0238(10) 0.0223(10) 0.0235(10) 0.0045(8) 0.0027(8) -0.0011(8)
C7A 0.0263(11) 0.0274(11) 0.0269(11) 0.0008(9) 0.0054(9) -0.0013(9)
C6A 0.0225(10) 0.0220(10) 0.0192(10) -0.0005(8) 0.0020(8) 0.0025(8)
C2C 0.0214(9) 0.0178(9) 0.0221(10) 0.0031(8) 0.0030(8) -0.0002(8)
C6C 0.0282(11) 0.0194(10) 0.0229(10) 0.0002(8) 0.0068(8) -0.0014(8)
C5C 0.0294(11) 0.0216(10) 0.0205(10) 0.0008(8) 0.0029(8) -0.0024(8)
C9B 0.0240(10) 0.0198(10) 0.0240(10) 0.0002(8) 0.0046(8) 0.0021(8)
C5B 0.0214(10) 0.0235(10) 0.0251(10) 0.0006(8) 0.0047(8) 0.0008(8)
C4C 0.0266(10) 0.0180(10) 0.0231(10) 0.0044(8) 0.0014(8) -0.0015(8)
C2D 0.0232(10) 0.0170(9) 0.0216(10) 0.0032(8) 0.0039(8) 0.0020(8)
C8B 0.0270(11) 0.0251(11) 0.0420(13) 0.0083(10) 0.0065(10) 0.0033(9)
C13B 0.0198(9) 0.0193(10) 0.0276(11) 0.0019(8) 0.0046(8) 0.0034(8)
C7D 0.0318(11) 0.0273(11) 0.0230(11) -0.0009(9) 0.0077(9) 0.0029(9)
C10A 0.0216(10) 0.0173(9) 0.0228(10) 0.0028(8) 0.0023(8) -0.0001(8)
C14B 0.0243(10) 0.0227(10) 0.0272(11) 0.0011(8) 0.0111(8) 0.0043(8)
 
_geom_special_details
;
 All esds (except the esd in the dihedral angle between two l.s. planes)
 are estimated using the full covariance matrix.  The cell esds are taken
 into account individually in the estimation of esds in distances, angles
 and torsion angles; correlations between esds in cell parameters are only
 used when they are defined by crystal symmetry.  An approximate (isotropic)
 treatment of cell esds is used for estimating esds involving l.s. planes.
;
 
loop_
 _geom_bond_atom_site_label_1
 _geom_bond_atom_site_label_2
 _geom_bond_distance
 _geom_bond_site_symmetry_2
 _geom_bond_publ_flag
S1A O6A 1.4534(15) . ?
S1A O4A 1.4633(15) . ?
S1A O5A 1.4649(15) . ?
S1A C12A 1.766(2) . ?
S1B O5B 1.4519(15) . ?
S1B O4B 1.4590(15) . ?
S1B O6B 1.4682(14) . ?
S1B C12B 1.762(2) . ?
O3B C9B 1.237(3) . ?
O1B C15B 1.347(2) . ?
O1B H1B 0.8200 . ?
O1A C15A 1.347(2) . ?
O1A H1A 0.8200 . ?
O2A C9A 1.282(3) . ?
O1W H1W 0.9719 . ?
O1W H2W 0.9708 . ?
O3A C9A 1.245(3) . ?
O2B C9B 1.289(3) . ?
N1B C6B 1.359(3) . ?
N1B C2B 1.362(3) . ?
N1B H1B1 0.8600 . ?
N3D C4D 1.332(3) . ?
N3D C2D 1.351(3) . ?
N3B C4B 1.334(3) . ?
N3B C2B 1.347(3) . ?
N1C C2C 1.348(3) . ?
N1C C6C 1.359(3) . ?
N1C H1C 0.8600 . ?
N1A C6A 1.354(3) . ?
N1A C2A 1.360(3) . ?
N1A H1A1 0.8600 . ?
N2C C2C 1.322(3) . ?
N2C H2C1 0.8600 . ?
N2C H2C2 0.8600 . ?
N3C C4C 1.334(3) . ?
N3C C2C 1.352(3) . ?
N3A C4A 1.337(3) . ?
N3A C2A 1.342(3) . ?
N2A C2A 1.327(3) . ?
N2A H2A1 0.8600 . ?
N2A H2A2 0.8600 . ?
N2D C2D 1.320(3) . ?
N2D H2D1 0.8600 . ?
N2D H2D2 0.8600 . ?
C5A C6A 1.367(3) . ?
C5A C4A 1.401(3) . ?
C5A H5A 0.9300 . ?
N1D C2D 1.355(3) . ?
N1D C6D 1.361(3) . ?
N1D H1D 0.8600 . ?
N2B C2B 1.318(3) . ?
N2B H2B1 0.8600 . ?
N2B H2B2 0.8600 . ?
C12B C11B 1.385(3) . ?
C12B C13B 1.398(3) . ?
C4B C5B 1.406(3) . ?
C4B C7B 1.494(3) . ?
C11B C10B 1.395(3) . ?
C11B H11B 0.9300 . ?
C10B C15B 1.410(3) . ?
C10B C9B 1.501(3) . ?
C5D C6D 1.366(3) . ?
C5D C4D 1.405(3) . ?
C5D H5D 0.9300 . ?
C4A C7A 1.496(3) . ?
C8D C4D 1.494(3) . ?
C8D H8D1 0.9600 . ?
C8D H8D2 0.9600 . ?
C8D H8D3 0.9600 . ?
C13A C14A 1.377(3) . ?
C13A C12A 1.402(3) . ?
C13A H13A 0.9300 . ?
C6B C5B 1.367(3) . ?
C6B C8B 1.492(3) . ?
C12A C11A 1.378(3) . ?
C7C C4C 1.495(3) . ?
C7C H7C1 0.9600 . ?
C7C H7C2 0.9600 . ?
C7C H7C3 0.9600 . ?
C15B C14B 1.401(3) . ?
C7B H7B1 0.9600 . ?
C7B H7B2 0.9600 . ?
C7B H7B3 0.9600 . ?
C14A C15A 1.405(3) . ?
C14A H14A 0.9300 . ?
C6D C7D 1.481(3) . ?
C8A C6A 1.492(3) . ?
C8A H8A1 0.9600 . ?
C8A H8A2 0.9600 . ?
C8A H8A3 0.9600 . ?
C15A C10A 1.406(3) . ?
C8C C6C 1.492(3) . ?
C8C H8C1 0.9600 . ?
C8C H8C2 0.9600 . ?
C8C H8C3 0.9600 . ?
C11A C10A 1.392(3) . ?
C11A H11A 0.9300 . ?
C9A C10A 1.496(3) . ?
C7A H7A1 0.9600 . ?
C7A H7A2 0.9600 . ?
C7A H7A3 0.9600 . ?
C6C C5C 1.368(3) . ?
C5C C4C 1.401(3) . ?
C5C H5C 0.9300 . ?
C5B H5B 0.9300 . ?
C8B H8B1 0.9600 . ?
C8B H8B2 0.9600 . ?
C8B H8B3 0.9600 . ?
C13B C14B 1.371(3) . ?
C13B H13B 0.9300 . ?
C7D H7D1 0.9600 . ?
C7D H7D2 0.9600 . ?
C7D H7D3 0.9600 . ?
C14B H14B 0.9300 . ?
 
loop_
 _geom_angle_atom_site_label_1
 _geom_angle_atom_site_label_2
 _geom_angle_atom_site_label_3
 _geom_angle
 _geom_angle_site_symmetry_1
 _geom_angle_site_symmetry_3
 _geom_angle_publ_flag
O6A S1A O4A 112.51(9) . . ?
O6A S1A O5A 112.94(9) . . ?
O4A S1A O5A 111.51(9) . . ?
O6A S1A C12A 106.85(9) . . ?
O4A S1A C12A 106.93(9) . . ?
O5A S1A C12A 105.56(9) . . ?
O5B S1B O4B 113.38(9) . . ?
O5B S1B O6B 112.68(9) . . ?
O4B S1B O6B 111.09(9) . . ?
O5B S1B C12B 106.78(9) . . ?
O4B S1B C12B 106.68(9) . . ?
O6B S1B C12B 105.64(9) . . ?
C15B O1B H1B 109.5 . . ?
C15A O1A H1A 109.5 . . ?
H1W O1W H2W 96.3 . . ?
C6B N1B C2B 121.91(17) . . ?
C6B N1B H1B1 119.0 . . ?
C2B N1B H1B1 119.0 . . ?
C4D N3D C2D 117.68(18) . . ?
C4B N3B C2B 117.51(18) . . ?
C2C N1C C6C 121.63(18) . . ?
C2C N1C H1C 119.2 . . ?
C6C N1C H1C 119.2 . . ?
C6A N1A C2A 121.83(18) . . ?
C6A N1A H1A1 119.1 . . ?
C2A N1A H1A1 119.1 . . ?
C2C N2C H2C1 120.0 . . ?
C2C N2C H2C2 120.0 . . ?
H2C1 N2C H2C2 120.0 . . ?
C4C N3C C2C 117.34(18) . . ?
C4A N3A C2A 117.19(18) . . ?
C2A N2A H2A1 120.0 . . ?
C2A N2A H2A2 120.0 . . ?
H2A1 N2A H2A2 120.0 . . ?
C2D N2D H2D1 120.0 . . ?
C2D N2D H2D2 120.0 . . ?
H2D1 N2D H2D2 120.0 . . ?
C6A C5A C4A 118.47(19) . . ?
C6A C5A H5A 120.8 . . ?
C4A C5A H5A 120.8 . . ?
C2D N1D C6D 121.71(17) . . ?
C2D N1D H1D 119.1 . . ?
C6D N1D H1D 119.1 . . ?
C2B N2B H2B1 120.0 . . ?
C2B N2B H2B2 120.0 . . ?
H2B1 N2B H2B2 120.0 . . ?
C11B C12B C13B 120.04(19) . . ?
C11B C12B S1B 120.59(15) . . ?
C13B C12B S1B 119.35(15) . . ?
N3B C4B C5B 122.81(19) . . ?
N3B C4B C7B 116.77(19) . . ?
C5B C4B C7B 120.42(19) . . ?
C12B C11B C10B 120.76(18) . . ?
C12B C11B H11B 119.6 . . ?
C10B C11B H11B 119.6 . . ?
C11B C10B C15B 118.54(18) . . ?
C11B C10B C9B 120.28(18) . . ?
C15B C10B C9B 121.16(18) . . ?
C6D C5D C4D 118.78(19) . . ?
C6D C5D H5D 120.6 . . ?
C4D C5D H5D 120.6 . . ?
N3A C4A C5A 122.89(19) . . ?
N3A C4A C7A 116.51(19) . . ?
C5A C4A C7A 120.60(19) . . ?
N2A C2A N3A 120.02(19) . . ?
N2A C2A N1A 118.25(18) . . ?
N3A C2A N1A 121.73(18) . . ?
C4D C8D H8D1 109.5 . . ?
C4D C8D H8D2 109.5 . . ?
H8D1 C8D H8D2 109.5 . . ?
C4D C8D H8D3 109.5 . . ?
H8D1 C8D H8D3 109.5 . . ?
H8D2 C8D H8D3 109.5 . . ?
C14A C13A C12A 120.31(18) . . ?
C14A C13A H13A 119.8 . . ?
C12A C13A H13A 119.8 . . ?
N1B C6B C5B 117.79(19) . . ?
N1B C6B C8B 117.15(18) . . ?
C5B C6B C8B 125.06(19) . . ?
C11A C12A C13A 119.75(18) . . ?
C11A C12A S1A 119.69(16) . . ?
C13A C12A S1A 120.57(15) . . ?
C4C C7C H7C1 109.5 . . ?
C4C C7C H7C2 109.5 . . ?
H7C1 C7C H7C2 109.5 . . ?
C4C C7C H7C3 109.5 . . ?
H7C1 C7C H7C3 109.5 . . ?
H7C2 C7C H7C3 109.5 . . ?
N2B C2B N3B 119.46(19) . . ?
N2B C2B N1B 119.13(18) . . ?
N3B C2B N1B 121.41(18) . . ?
O1B C15B C14B 117.91(18) . . ?
O1B C15B C10B 121.78(19) . . ?
C14B C15B C10B 120.31(19) . . ?
C4B C7B H7B1 109.5 . . ?
C4B C7B H7B2 109.5 . . ?
H7B1 C7B H7B2 109.5 . . ?
C4B C7B H7B3 109.5 . . ?
H7B1 C7B H7B3 109.5 . . ?
H7B2 C7B H7B3 109.5 . . ?
C13A C14A C15A 119.89(19) . . ?
C13A C14A H14A 120.1 . . ?
C15A C14A H14A 120.1 . . ?
N1D C6D C5D 117.85(19) . . ?
N1D C6D C7D 116.56(18) . . ?
C5D C6D C7D 125.58(19) . . ?
C6A C8A H8A1 109.5 . . ?
C6A C8A H8A2 109.5 . . ?
H8A1 C8A H8A2 109.5 . . ?
C6A C8A H8A3 109.5 . . ?
H8A1 C8A H8A3 109.5 . . ?
H8A2 C8A H8A3 109.5 . . ?
N3D C4D C5D 122.35(19) . . ?
N3D C4D C8D 116.51(19) . . ?
C5D C4D C8D 121.12(19) . . ?
O1A C15A C14A 118.37(18) . . ?
O1A C15A C10A 121.67(18) . . ?
C14A C15A C10A 119.96(18) . . ?
C6C C8C H8C1 109.5 . . ?
C6C C8C H8C2 109.5 . . ?
H8C1 C8C H8C2 109.5 . . ?
C6C C8C H8C3 109.5 . . ?
H8C1 C8C H8C3 109.5 . . ?
H8C2 C8C H8C3 109.5 . . ?
C12A C11A C10A 121.18(19) . . ?
C12A C11A H11A 119.4 . . ?
C10A C11A H11A 119.4 . . ?
O3A C9A O2A 124.43(19) . . ?
O3A C9A C10A 119.04(18) . . ?
O2A C9A C10A 116.52(18) . . ?
C4A C7A H7A1 109.5 . . ?
C4A C7A H7A2 109.5 . . ?
H7A1 C7A H7A2 109.5 . . ?
C4A C7A H7A3 109.5 . . ?
H7A1 C7A H7A3 109.5 . . ?
H7A2 C7A H7A3 109.5 . . ?
N1A C6A C5A 117.87(19) . . ?
N1A C6A C8A 117.29(18) . . ?
C5A C6A C8A 124.80(19) . . ?
N2C C2C N1C 118.80(18) . . ?
N2C C2C N3C 119.44(18) . . ?
N1C C2C N3C 121.76(18) . . ?
N1C C6C C5C 118.15(19) . . ?
N1C C6C C8C 116.71(19) . . ?
C5C C6C C8C 125.1(2) . . ?
C6C C5C C4C 118.35(19) . . ?
C6C C5C H5C 120.8 . . ?
C4C C5C H5C 120.8 . . ?
O3B C9B O2B 124.54(19) . . ?
O3B C9B C10B 120.42(18) . . ?
O2B C9B C10B 115.03(18) . . ?
C6B C5B C4B 118.56(19) . . ?
C6B C5B H5B 120.7 . . ?
C4B C5B H5B 120.7 . . ?
N3C C4C C5C 122.70(19) . . ?
N3C C4C C7C 116.25(19) . . ?
C5C C4C C7C 121.04(19) . . ?
N2D C2D N3D 119.34(18) . . ?
N2D C2D N1D 119.12(18) . . ?
N3D C2D N1D 121.54(18) . . ?
C6B C8B H8B1 109.5 . . ?
C6B C8B H8B2 109.5 . . ?
H8B1 C8B H8B2 109.5 . . ?
C6B C8B H8B3 109.5 . . ?
H8B1 C8B H8B3 109.5 . . ?
H8B2 C8B H8B3 109.5 . . ?
C14B C13B C12B 120.32(19) . . ?
C14B C13B H13B 119.8 . . ?
C12B C13B H13B 119.8 . . ?
C6D C7D H7D1 109.5 . . ?
C6D C7D H7D2 109.5 . . ?
H7D1 C7D H7D2 109.5 . . ?
C6D C7D H7D3 109.5 . . ?
H7D1 C7D H7D3 109.5 . . ?
H7D2 C7D H7D3 109.5 . . ?
C11A C10A C15A 118.90(18) . . ?
C11A C10A C9A 119.30(18) . . ?
C15A C10A C9A 121.79(18) . . ?
C13B C14B C15B 120.01(19) . . ?
C13B C14B H14B 120.0 . . ?
C15B C14B H14B 120.0 . . ?
 
_diffrn_measured_fraction_theta_max    0.948
_diffrn_reflns_theta_full              28.05
_diffrn_measured_fraction_theta_full   0.948
_refine_diff_density_max    0.714
_refine_diff_density_min   -0.948
_refine_diff_density_rms    0.264
